# Supplementary material for: The USP19-DnaJC7 Axis Stabilizes p53 in Cisplatin-Treated Epithelial Ovarian Cancer
Source: Cells. 2026 May 18;15(10):925. doi: 10.3390/cells15100925 (PMC13204638; doi:10.3390/cells15100925)
Supplement: Supplementary file 1 [file cells-15-00925-s001.zip]

Archive with 1 entries (1 files):
- cells-4240431-supplementary.pdf
